# Supplementary material for: Causes and Consequences of Freezing Cold Injuries in the Norwegian Armed Forces from the Soldier’s Perspective—A Qualitative Study
Source: Int J Environ Res Public Health. 2026 Mar 31;23(4):444. doi: 10.3390/ijerph23040444 (PMC13116088; doi:10.3390/ijerph23040444)
Supplement: Supplementary file 1 [file ijerph-23-00444-s001.zip]

Archive with 3 entries (2 files):
- ijerph-3997575-supplementary/
- ijerph-3997575-supplementary/ijerph-3997575-supplementary-1.pdf
- ijerph-3997575-supplementary/ijerph-3997575-supplementary-2.pdf
